# Supplementary material for: Development of a rapid and highly accurate method for 13C tracer-based metabolomics and its application on a hydrogenotrophic methanogen
Source: ISME Commun. 2024 Jan 10;4(1):ycad006. doi: 10.1093/ismeco/ycad006 (PMC10809761; doi:10.1093/ismeco/ycad006)
Supplement: Fukuyama_etal_ISMECOMMS-23-00275A_revised_SuppleTable_ycad006 [file fukuyama_etal_ismecomms-23-00275a_revised_suppletable_ycad006.xlsx]

## Sheet: Table S1
	Table S1 The mass isotopomer distributuions of each amino acid from the developed CE-MS analysis
		Natural abundance of isotopes		13CO2			13CO2+acetate			CO2+[1-13C1]acetate			CO2+[2-13C1]acetate			Negative control
				Replicate 1	Replicate 2		Replicate 1	Replicate 2		Replicate 1	Replicate 2		Replicate 1	Replicate 2		Replicate 1	Replicate 2
		abundance (%)		abundance (%)	abundance (%)		abundance (%)	abundance (%)		abundance (%)	abundance (%)		abundance (%)	abundance (%)		abundance (%)	abundance (%)
	13C0 Ala	96.7362		81.5706	90.7893		74.8223	84.0443		96.0646	96.1417		94.7731	93.3003		97.4895	96.9216
	13C1 Ala	3.2278		15.7925	7.99644		21.7328	14.4154		3.93544	3.85833		5.22694	6.87998		2.51052	3.07841
	13C2 Ala	0.0359007		2.63692	1.21426		3.32582	1.50307		N.D.	N.D.		N.D.	N.D.		N.D.	N.D.
	13C3 Ala	0		N.D.	N.D.		0.119009	0.0372102		N.D.	N.D.		N.D.	N.D.		N.D.	N.D.
	Amino acid	abundance (%)		abundance (%)	abundance (%)		abundance (%)	abundance (%)		abundance (%)	abundance (%)		abundance (%)	abundance (%)		abundance (%)	abundance (%)
	13C0 Thr	95.6721		80.21	90.6775		73.9277	82.9766		95.7909	95.6791		95.0073	93.0687		96.0193	95.8965
	13C1 Thr	4.25639		15.6588	7.19332		20.049	12.7141		4.20912	4.32094		4.99268	6.93134		3.98074	4.10347
	13C2 Thr	0.0710116		3.7453	1.93893		5.46783	3.9395		N.D.	N.D.		N.D.	N.D.		N.D.	N.D.
	13C3 Thr	0		0.385863	0.190292		0.55548	0.369763		N.D.	N.D.		N.D.	N.D.		N.D.	N.D.
	13C4 Thr	0		N.D.	N.D.		N.D.	N.D.		N.D.	N.D.		N.D.	N.D.		N.D.	N.D.
	Amino acid	abundance (%)		abundance (%)	abundance (%)		abundance (%)	abundance (%)		abundance (%)	abundance (%)		abundance (%)	abundance (%)		abundance (%)	abundance (%)
	13C0 Lys	93.5789		72.2114	86.7111		63.8262	73.9001		91.3624	91.942		89.2734	88.0669		93.5462	93.9152
	13C1 Lys	6.2449		18.7953	9.4996		23.6434	17.2006		8.63761	8.05796		10.7266	11.9331		6.45379	6.08485
	13C2 Lys	0.173645		7.22713	2.95284		9.88104	7.21471		N.D.	N.D.		N.D.	N.D.		N.D.	N.D.
	13C3 Lys	0		1.76617	0.836429		2.64935	1.6846		N.D.	N.D.		N.D.	N.D.		N.D.	N.D.
	13C4 Lys	0		N.D.	N.D.		N.D.	N.D.		N.D.	N.D.		N.D.	N.D.		N.D.	N.D.
	13C5 Lys	0		N.D.	N.D.		N.D.	N.D.		N.D.	N.D.		N.D.	N.D.		N.D.	N.D.
	13C6 Lys	0		N.D.	N.D.		N.D.	N.D.		N.D.	N.D.		N.D.	N.D.		N.D.	N.D.
	Amino acid	abundance (%)		abundance (%)	abundance (%)		abundance (%)	abundance (%)		abundance (%)	abundance (%)		abundance (%)	abundance (%)		abundance (%)	abundance (%)
	13C0 Arg	93.5789		72.8327	89.1255		67.8125	78.4769		92.6102	92.7544		92.1189	91.3455		93.625	93.2956
	13C1 Arg	6.2449		18.5255	8.4761		21.4112	15.0164		7.3898	7.24562		7.88111	8.65449		6.375	6.7044
	13C2 Arg	0.173645		6.89764	1.95322		8.6116	5.13772		N.D.	N.D.		N.D.	N.D.		N.D.	N.D.
	13C3 Arg	0		1.74421	0.445164		2.16473	1.36898		N.D.	N.D.		N.D.	N.D.		N.D.	N.D.
	13C4 Arg	0		N.D.	N.D.		N.D.	N.D.		N.D.	N.D.		N.D.	N.D.		N.D.	N.D.
	13C5 Arg	0		N.D.	N.D.		N.D.	N.D.		N.D.	N.D.		N.D.	N.D.		N.D.	N.D.
	13C6 Arg	0		N.D.	N.D.		N.D.	N.D.		N.D.	N.D.		N.D.	N.D.		N.D.	N.D.
	Amino acid	abundance (%)		abundance (%)	abundance (%)		abundance (%)	abundance (%)		abundance (%)	abundance (%)		abundance (%)	abundance (%)		abundance (%)	abundance (%)
	13C0 His	93.5789		70.6234	90.2639		67.3295	77.4644		92.1215	92.1605		93.1042	92.0402		94.1172	94.0415
	13C1 His	6.2449		19.9885	8.22596		22.2457	15.9567		7.87853	7.83948		6.89584	7.95975		5.8828	5.95851
	13C2 His	0.173645		7.4351	1.10039		8.15576	5.24469		N.D.	N.D.		N.D.	N.D.		N.D.	N.D.
	13C3 His	0		1.72401	0.409729		1.99829	1.21274		N.D.	N.D.		N.D.	N.D.		N.D.	N.D.
	13C4 His	0		0.228982	N.D.		0.270771	0.121491		N.D.	N.D.		N.D.	N.D.		N.D.	N.D.
	13C5 His	0		N.D.	N.D.		N.D.	N.D.		N.D.	N.D.		N.D.	N.D.		N.D.	N.D.
	13C6 His	0		N.D.	N.D.		N.D.	N.D.		N.D.	N.D.		N.D.	N.D.		N.D.	N.D.
	Amino acid	abundance (%)		abundance (%)	abundance (%)		abundance (%)	abundance (%)		abundance (%)	abundance (%)		abundance (%)	abundance (%)		abundance (%)	abundance (%)
	13C0 Val	94.6197		75.6302	88.5423		68.5125	78.8062		92.7325	93.4108		91.5911	89.0347		94.9669	94.5022
	13C1 Val	5.26196		17.7841	8.67377		22.1151	15.1786		7.26753	6.58923		8.40891	10.5137		5.03313	5.49775
	13C2 Val	0.117051		5.64972	2.30826		7.94089	5.12827		N.D.	N.D.		N.D.	0.451598		N.D.	N.D.
	13C3 Val	0		0.936007	0.475681		1.4315	0.88691		N.D.	N.D.		N.D.	N.D.		N.D.	N.D.
	13C4 Val	0		N.D.	N.D.		N.D.	N.D.		N.D.	N.D.		N.D.	N.D.		N.D.	N.D.
	13C5 Val	0		N.D.	N.D.		N.D.	N.D.		N.D.	N.D.		N.D.	N.D.		N.D.	N.D.
	Amino acid	abundance (%)		abundance (%)	abundance (%)		abundance (%)	abundance (%)		abundance (%)	abundance (%)		abundance (%)	abundance (%)		abundance (%)	abundance (%)
	13C0 Leu	93.5789		73.0288	86.4919		64.8283	75.8332		91.969	91.807		89.9008	86.3296		94.3943	93.8305
	13C1 Leu	6.2449		18.1906	9.5234		22.3797	16.1087		8.03099	8.19304		10.0992	13.356		5.60572	6.1695
	13C2 Leu	0.173645		6.98905	2.91208		9.9101	6.31215		N.D.	N.D.		N.D.	0.174636		N.D.	N.D.
	13C3 Leu	0		1.56674	0.891832		2.50684	1.5173		N.D.	N.D.		N.D.	0.139774		N.D.	N.D.
	13C4 Leu	0		0.224787	0.180758		0.375112	0.228567		N.D.	N.D.		N.D.	N.D.		N.D.	N.D.
	13C5 Leu	0		N.D.	N.D.		N.D.	N.D.		N.D.	N.D.		N.D.	N.D.		N.D.	N.D.
	13C6 Leu	0		N.D.	N.D.		N.D.	N.D.		N.D.	N.D.		N.D.	N.D.		N.D.	N.D.
	Amino acid	abundance (%)		abundance (%)	abundance (%)		abundance (%)	abundance (%)		abundance (%)	abundance (%)		abundance (%)	abundance (%)		abundance (%)	abundance (%)
	13C0 Ile	93.5789		72.9162	86.627		64.8704	75.8457		91.0562	92.4562		89.7728	85.9118		94.0297	93.6205
	13C1 Ile	6.2449		18.4418	9.38884		22.5798	16.025		8.94382	7.54383		10.2272	13.3025		5.97026	6.37949
	13C2 Ile	0.173645		6.85398	2.89713		9.67912	6.19794		N.D.	N.D.		N.D.	0.686515		N.D.	N.D.
	13C3 Ile	0		1.55168	0.910797		2.52026	1.67428		N.D.	N.D.		N.D.	0.0991713		N.D.	N.D.
	13C4 Ile	0		0.23634	0.176221		0.350481	0.257043		N.D.	N.D.		N.D.	N.D.		N.D.	N.D.
	13C5 Ile	0		N.D.	N.D.		N.D.	N.D.		N.D.	N.D.		N.D.	N.D.		N.D.	N.D.
	13C6 Ile	0		N.D.	N.D.		N.D.	N.D.		N.D.	N.D.		N.D.	N.D.		N.D.	N.D.
	Amino acid	abundance (%)		abundance (%)	abundance (%)		abundance (%)	abundance (%)		abundance (%)	abundance (%)		abundance (%)	abundance (%)		abundance (%)	abundance (%)
	13C0 Tyr	90.5246		64.7697	83.0971		63.6485	69.6474		90.113	88.8834		86.9992	93.0687		90.2067	91.2979
	13C1 Tyr	9.06161		19.6217	11.041		23.9739	17.2135		9.88701	11.1166		13.0008	6.93134		9.79327	8.70215
	13C2 Tyr	0.403146		10.5015	3.62911		7.95511	8.46359		N.D.	N.D.		N.D.	N.D.		N.D.	N.D.
	13C3 Tyr	0		4.05483	1.70369		3.56453	3.71954		N.D.	N.D.		N.D.	N.D.		N.D.	N.D.
	13C4 Tyr	0		1.05234	0.529047		0.857931	0.955988		N.D.	N.D.		N.D.	N.D.		N.D.	N.D.
	13C5 Tyr	0		N.D.	N.D.		N.D.	N.D.		N.D.	N.D.		N.D.	N.D.		N.D.	N.D.
	13C6 Tyr	0		N.D.	N.D.		N.D.	N.D.		N.D.	N.D.		N.D.	N.D.		N.D.	N.D.
	13C7 Tyr	0		N.D.	N.D.		N.D.	N.D.		N.D.	N.D.		N.D.	N.D.		N.D.	N.D.
	13C8 Tyr	0		N.D.	N.D.		N.D.	N.D.		N.D.	N.D.		N.D.	N.D.		N.D.	N.D.
	13C9 Tyr	0		N.D.	N.D.		N.D.	N.D.		N.D.	N.D.		N.D.	N.D.		N.D.	N.D.
	Amino acid	abundance (%)		abundance (%)	abundance (%)		abundance (%)	abundance (%)		abundance (%)	abundance (%)		abundance (%)	abundance (%)		abundance (%)	abundance (%)
	13C0 Phe	90.5246		65.166	82.6552		57.3691	70.4126		87.985	88.7776		87.2163	83.6072		91.067	90.8655
	13C1 Phe	9.06161		19.4052	11.0121		21.9506	16.9012		12.015	11.2224		12.7837	15.1604		8.933	9.13448
	13C2 Phe	0.403146		10.1762	3.87647		13.413	8.43406		N.D.	N.D.		N.D.	1.23234		N.D.	N.D.
	13C3 Phe	0		4.06124	1.79075		5.7281	3.24288		N.D.	N.D.		N.D.	N.D.		N.D.	N.D.
	13C4 Phe	0		1.19137	0.665543		1.53912	1.00929		N.D.	N.D.		N.D.	N.D.		N.D.	N.D.
	13C5 Phe	0		N.D.	N.D.		N.D.	N.D.		N.D.	N.D.		N.D.	N.D.		N.D.	N.D.
	13C6 Phe	0		N.D.	N.D.		N.D.	N.D.		N.D.	N.D.		N.D.	N.D.		N.D.	N.D.
	13C7 Phe	0		N.D.	N.D.		N.D.	N.D.		N.D.	N.D.		N.D.	N.D.		N.D.	N.D.
	13C8 Phe	0		N.D.	N.D.		N.D.	N.D.		N.D.	N.D.		N.D.	N.D.		N.D.	N.D.
	13C9 Phe	0		N.D.	N.D.		N.D.	N.D.		N.D.	N.D.		N.D.	N.D.		N.D.	N.D.
	Amino acid	abundance (%)		abundance (%)	abundance (%)		abundance (%)	abundance (%)		abundance (%)	abundance (%)		abundance (%)	abundance (%)		abundance (%)	abundance (%)
	13C0 Pro	94.6197		77.0349	90.4369		72.3316	81.5381		93.8392	94.0181		93.3118	92.2392		94.6729	94.6146
	13C1 Pro	5.26196		17.0371	8.07434		20.3935	13.8509		6.16084	5.98185		6.68821	7.76078		5.32714	5.38537
	13C2 Pro	0.117051		5.15312	1.19121		6.01558	4.03496		N.D.	N.D.		N.D.	N.D.		N.D.	N.D.
	13C3 Pro	0		0.774918	0.297546		1.25931	0.576044		N.D.	N.D.		N.D.	N.D.		N.D.	N.D.
	13C4 Pro	0		N.D.	N.D.		N.D.	N.D.		N.D.	N.D.		N.D.	N.D.		N.D.	N.D.
	13C5 Pro	0		N.D.	N.D.		N.D.	N.D.		N.D.	N.D.		N.D.	N.D.		N.D.	N.D.
	Amino acid	abundance (%)		abundance (%)	abundance (%)		abundance (%)	abundance (%)		abundance (%)	abundance (%)		abundance (%)	abundance (%)		abundance (%)	abundance (%)
	13C0 Met	94.6197		75.407	89.0168		69.9445	79.7482		100	93.4319		100	100		100	100
	13C1 Met	5.26196		18.946	8.7311		21.9593	15.2281		N.D.	6.63075		N.D.	N.D.		N.D.	N.D.
	13C2 Met	0.117051		4.82168	1.81353		6.90207	4.18218		N.D.	N.D.		N.D.	N.D.		N.D.	N.D.
	13C3 Met	0		0.82531	0.43861		1.19415	0.841555		N.D.	N.D.		N.D.	N.D.		N.D.	N.D.
	13C4 Met	0		N.D.	0.0619359		N.D.	N.D.		N.D.	N.D.		N.D.	N.D.		N.D.	N.D.
	13C5 Met	0		N.D.	N.D.		N.D.	N.D.		N.D.	N.D.		N.D.	N.D.		N.D.	N.D.
	N.D., not detected

## Sheet: Table S2
	Table S2 The isotopomer pattern of each amino acid from the developed CE-MS/MS analysis
		Isotopomer pattern		Natural abundance of isotopes		13CO2			13CO2+acetate			CO2+[1-13C1]acetate			CO2+[2-13C1]acetate			Negative control
		No. of 13C				Replicate 1	Replicate 2		Replicate 1	Replicate 2		Replicate 1	Replicate 2		Replicate 1	Replicate 2		Replicate 1	Replicate 2
	Amino acid	main chain	side chain	abundance (%)		abundance (%)	abundance (%)		abundance (%)	abundance (%)		abundance (%)	abundance (%)		abundance (%)	abundance (%)		abundance (%)	abundance (%)
	13C0 Ala	0	0	96.7362		81.5706	90.7893		74.8223	84.0443		96.0646	96.1417		94.7731	93.3003		97.4895	96.9216
	13C1 Ala	1	0	1.07593		4.91405	2.67453		7.04695	4.49943		0.999589	0.963229		0.813884	1.04798		0.636504	0.780482
		0	1	2.15187		10.8784	5.32191		14.6859	9.91601		2.93586	2.8951		4.41306	5.832		1.87402	2.29793
	13C2 Ala	1	1	0.0239338		1.67031	0.864547		2.08472	0.993515		N.D.	N.D.		N.D.	N.D.		N.D.	N.D.
		0	2	0.0119669		0.966613	0.349713		1.2411	0.509553		N.D.	N.D.		N.D.	N.D.		N.D.	N.D.
	13C3 Ala	1	2	0		N.D.	N.D.		0.119009	0.0372102		N.D.	N.D.		N.D.	N.D.		N.D.	N.D.
	Amino acid	main chain	side chain	abundance (%)		abundance (%)	abundance (%)		abundance (%)	abundance (%)		abundance (%)	abundance (%)		abundance (%)	abundance (%)		abundance (%)	abundance (%)
	13C0 Thr	0	0	95.6721		80.21	90.6775		73.9277	82.9766		95.7909	95.6791		95.0073	93.0687		96.0193	95.8965
	13C1 Thr	1	0	1.0641		4.56581	1.82184		5.01225	3.10327		0.858718	0.897603		0.820054	1.2278		0.742676	0.931165
		0	1	3.19229		11.093	5.37148		15.0368	9.61087		3.35041	3.42334		4.17263	5.70353		3.23807	3.1723
	13C2 Thr	1	1	0.0355058		1.8132	1.18847		2.68619	2.12538		N.D.	N.D.		N.D.	N.D.		N.D.	N.D.
		0	2	0.0355058		1.9321	0.750462		2.78164	1.81413		N.D.	N.D.		N.D.	N.D.		N.D.	N.D.
	13C3 Thr	1	2	0		N.D.	N.D.		0.41792	N.D.		N.D.	N.D.		N.D.	N.D.		N.D.	N.D.
		0	3	0		N.D.	N.D.		0.13756	0.369763		N.D.	N.D.		N.D.	N.D.		N.D.	N.D.
	13C4 Thr	1	3	0		N.D.	N.D.		N.D.	N.D.		N.D.	N.D.		N.D.	N.D.		N.D.	N.D.
	Amino acid	main chain	side chain	abundance (%)		abundance (%)	abundance (%)		abundance (%)	abundance (%)		abundance (%)	abundance (%)		abundance (%)	abundance (%)		abundance (%)	abundance (%)
	13C0 Lys	0	0	93.5789		72.2114	86.7111		63.8262	73.9001		91.3624	91.942		89.2734	88.0669		93.5462	93.9152
	13C1 Lys	1	0	1.04082		2.63335	1.96715		4.33695	3.53125		1.56309	1.53083		1.23021	1.44644		1.62102	1.5559
		0	1	5.20408		16.162	7.53245		19.3064	13.6694		7.07451	6.52714		9.49639	10.4867		4.83277	4.52895
	13C2 Lys	1	1	0.0578816		2.56999	1.0917		3.35029	1.80897		N.D.	N.D.		N.D.	N.D.		N.D.	N.D.
		0	2	0.115763		4.65714	1.86114		6.53075	5.40575		N.D.	N.D.		N.D.	N.D.		N.D.	N.D.
	13C3 Lys	1	2	0		N.D.	N.D.		1.20992	N.D.		N.D.	N.D.		N.D.	N.D.		N.D.	N.D.
		0	3	0		N.D.	N.D.		1.43944	N.D.		N.D.	N.D.		N.D.	N.D.		N.D.	N.D.
	13C4 Lys	1	3	0		N.D.	N.D.		N.D.	N.D.		N.D.	N.D.		N.D.	N.D.		N.D.	N.D.
		0	4	0		N.D.	N.D.		N.D.	N.D.		N.D.	N.D.		N.D.	N.D.		N.D.	N.D.
	13C5 Lys	1	4	0		N.D.	N.D.		N.D.	N.D.		N.D.	N.D.		N.D.	N.D.		N.D.	N.D.
		0	5	0		N.D.	N.D.		N.D.	N.D.		N.D.	N.D.		N.D.	N.D.		N.D.	N.D.
	13C6 Lys	1	5	0		N.D.	N.D.		N.D.	N.D.		N.D.	N.D.		N.D.	N.D.		N.D.	N.D.
	Amino acid	main chain	side chain	abundance (%)		abundance (%)	abundance (%)		abundance (%)	abundance (%)		abundance (%)	abundance (%)		abundance (%)	abundance (%)		abundance (%)	abundance (%)
	13C0 Arg	0	0	93.5789		72.8327	89.1255		67.8125	78.4769		92.6102	92.7544		92.1189	91.3455		93.625	93.2956
	13C1 Arg	1	0	1.04082		3.48313	2.13086		3.79876	3.30983		1.32414	1.54484		1.32024	1.49592		0.89436	0.940572
		0	1	5.20408		15.0424	6.34524		17.6124	11.7066		6.06566	5.70078		6.56087	7.15857		5.48064	5.76383
	13C2 Arg	1	1	0.0578816		2.42925	0.729965		2.92031	1.60554		N.D.	N.D.		N.D.	N.D.		N.D.	N.D.
		0	2	0.115763		4.46839	1.22325		5.69129	3.53218		N.D.	N.D.		N.D.	N.D.		N.D.	N.D.
	13C3 Arg	1	2	0		0.841033	N.D.		1.00499	N.D.		N.D.	N.D.		N.D.	N.D.		N.D.	N.D.
		0	3	0		0.903178	N.D.		1.15973	N.D.		N.D.	N.D.		N.D.	N.D.		N.D.	N.D.
	13C4 Arg	1	3	0		N.D.	N.D.		N.D.	N.D.		N.D.	N.D.		N.D.	N.D.		N.D.	N.D.
		0	4	0		N.D.	N.D.		N.D.	N.D.		N.D.	N.D.		N.D.	N.D.		N.D.	N.D.
	13C5 Arg	1	4	0		N.D.	N.D.		N.D.	N.D.		N.D.	N.D.		N.D.	N.D.		N.D.	N.D.
		0	5	0		N.D.	N.D.		N.D.	N.D.		N.D.	N.D.		N.D.	N.D.		N.D.	N.D.
	13C6 Arg	1	5	0		N.D.	N.D.		N.D.	N.D.		N.D.	N.D.		N.D.	N.D.		N.D.	N.D.
	Amino acid	main chain	side chain	abundance (%)		abundance (%)	abundance (%)		abundance (%)	abundance (%)		abundance (%)	abundance (%)		abundance (%)	abundance (%)		abundance (%)	abundance (%)
	13C0 His	0	0	93.5789		70.6234	90.2639		67.3295	77.4644		92.1215	92.1605		93.1042	92.0402		94.1172	94.0415
	13C1 His	1	0	1.04082		3.34649	1.15825		3.77293	2.40183		N.D.	1.1027		N.D.	3.4094		N.D.	0.816602
		0	1	5.20408		16.642	7.0677		18.4728	13.5549		N.D.	6.73679		N.D.	4.55035		N.D.	5.1419
	13C2 His	1	1	0.0578816		2.76481	0.328153		2.56495	1.69011		N.D.	N.D.		N.D.	N.D.		N.D.	N.D.
		0	2	0.115763		4.67029	0.77224		5.59082	3.55459		N.D.	N.D.		N.D.	N.D.		N.D.	N.D.
	13C3 His	1	2	0		N.D.	N.D.		N.D.	N.D.		N.D.	N.D.		N.D.	N.D.		N.D.	N.D.
		0	3	0		N.D.	N.D.		N.D.	N.D.		N.D.	N.D.		N.D.	N.D.		N.D.	N.D.
	13C4 His	1	3	0		N.D.	N.D.		N.D.	N.D.		N.D.	N.D.		N.D.	N.D.		N.D.	N.D.
		0	4	0		N.D.	N.D.		N.D.	N.D.		N.D.	N.D.		N.D.	N.D.		N.D.	N.D.
	13C5 His	1	4	0		N.D.	N.D.		N.D.	N.D.		N.D.	N.D.		N.D.	N.D.		N.D.	N.D.
		0	5	0		N.D.	N.D.		N.D.	N.D.		N.D.	N.D.		N.D.	N.D.		N.D.	N.D.
	13C6 His	1	5	0		N.D.	N.D.		N.D.	N.D.		N.D.	N.D.		N.D.	N.D.		N.D.	N.D.
	Amino acid	main chain	side chain	abundance (%)		abundance (%)	abundance (%)		abundance (%)	abundance (%)		abundance (%)	abundance (%)		abundance (%)	abundance (%)		abundance (%)	abundance (%)
	13C0 Val	0	0	94.6197		75.6302	88.5423		68.5125	78.8062		92.7325	93.4108		91.5911	89.0347		94.9669	94.5022
	13C1 Val	1	0	1.05239		3.34972	1.92707		4.4823	3.00682		0.812537	1.07824		0.937465	1.08288		0.847904	1.07036
		0	1	4.20957		14.4344	6.7467		17.6328	12.1718		6.455	5.511		7.47144	9.43078		4.18523	4.42739
	13C2 Val	1	1	0.0468203		2.10525	0.901793		2.95987	1.78171		N.D.	N.D.		N.D.	0.0572641		N.D.	N.D.
		0	2	0.0702305		3.54446	1.40647		4.98102	3.34656		N.D.	N.D.		N.D.	0.394334		N.D.	N.D.
	13C3 Val	1	2	0		0.632868	0.2813		0.788728	0.474239		N.D.	N.D.		N.D.	N.D.		N.D.	N.D.
		0	3	0		0.303139	0.194381		0.642771	0.412671		N.D.	N.D.		N.D.	N.D.		N.D.	N.D.
	13C4 Val	1	3	0		N.D.	N.D.		N.D.	N.D.		N.D.	N.D.		N.D.	N.D.		N.D.	N.D.
		0	4	0		N.D.	N.D.		N.D.	N.D.		N.D.	N.D.		N.D.	N.D.		N.D.	N.D.
	13C5 Val	1	4	0		N.D.	N.D.		N.D.	N.D.		N.D.	N.D.		N.D.	N.D.		N.D.	N.D.
	Amino acid	main chain	side chain	abundance (%)		abundance (%)	abundance (%)		abundance (%)	abundance (%)		abundance (%)	abundance (%)		abundance (%)	abundance (%)		abundance (%)	abundance (%)
	13C0 Leu	0	0	93.5789		73.0288	86.4919		64.8283	75.8332		91.969	91.807		89.9008	86.3296		94.3943	93.8305
	13C1 Leu	1	0	1.24898		2.9716	1.63905		3.644	2.98509		1.88883	1.81432		1.14585	0.96561		1.39651	0.489918
		0	1	4.99592		15.219	7.88435		18.7357	13.1236		6.14216	6.37872		8.95338	12.3904		4.20921	5.67958
	13C2 Leu	1	1	0.0578816		2.15827	1.04003		2.93038	1.80347		N.D.	N.D.		N.D.	0.0139776		N.D.	N.D.
		0	2	0.115763		4.83078	1.87205		6.97973	4.50868		N.D.	N.D.		N.D.	0.160658		N.D.	N.D.
	13C3 Leu	1	2	0		0.805901	0.415741		1.17969	0.676055		N.D.	N.D.		N.D.	N.D.		N.D.	N.D.
		0	3	0		0.760835	0.476091		1.32715	0.841245		N.D.	N.D.		N.D.	N.D.		N.D.	N.D.
	13C4 Leu	1	3	0		0.143741	0.111919		0.263503	0.101842		N.D.	N.D.		N.D.	N.D.		N.D.	N.D.
		0	4	0		0.0810455	0.0688391		0.111609	0.126726		N.D.	N.D.		N.D.	N.D.		N.D.	N.D.
	13C5 Leu	1	4	0		N.D.	N.D.		N.D.	N.D.		N.D.	N.D.		N.D.	N.D.		N.D.	N.D.
		0	5	0		N.D.	N.D.		N.D.	N.D.		N.D.	N.D.		N.D.	N.D.		N.D.	N.D.
	13C6 Leu	1	5	0		N.D.	N.D.		N.D.	N.D.		N.D.	N.D.		N.D.	N.D.		N.D.	N.D.
	Amino acid	main chain	side chain	abundance (%)		abundance (%)	abundance (%)		abundance (%)	abundance (%)		abundance (%)	abundance (%)		abundance (%)	abundance (%)		abundance (%)	abundance (%)
	13C0 Ile	0	0	93.5789		72.9162	86.627		64.8704	75.8457		91.0562	92.4562		89.7728	85.9118		94.0297	93.6205
	13C1 Ile	1	0	1.24898		3.29317	1.80209		4.10884	3.55225		1.57975	1.5275		1.22144	0.980346		0.943326	0.99992
		0	1	4.99592		15.1486	7.58674		18.4709	12.4728		7.36407	6.01633		9.00571	12.3222		5.02693	5.37957
	13C2 Ile	1	1	0.0578816		2.42176	1.03853		3.17215	2.52618		N.D.	0.247344		N.D.	0.0820672		N.D.	N.D.
		0	2	0.115763		4.43222	1.8586		6.50697	3.67177		N.D.	0.408253		N.D.	0.604447		N.D.	N.D.
	13C3 Ile	1	2	0		0.798734	0.460539		1.23624	0.82127		N.D.	N.D.		N.D.	0.0120462		N.D.	N.D.
		0	3	0		0.752947	0.450259		1.28402	0.85301		N.D.	N.D.		N.D.	0.0871251		N.D.	N.D.
	13C4 Ile	1	3	0		0.16358	0.125524		0.215262	0.157873		N.D.	N.D.		N.D.	N.D.		N.D.	N.D.
		0	4	0		0.0727596	0.0506965		0.135219	0.0991695		N.D.	N.D.		N.D.	N.D.		N.D.	N.D.
	13C5 Ile	1	4	0		N.D.	N.D.		N.D.	N.D.		N.D.	N.D.		N.D.	N.D.		N.D.	N.D.
		0	5	0		N.D.	N.D.		N.D.	N.D.		N.D.	N.D.		N.D.	N.D.		N.D.	N.D.
	13C6 Ile	1	5	0		N.D.	N.D.		N.D.	N.D.		N.D.	N.D.		N.D.	N.D.		N.D.	N.D.
	Amino acid	main chain	side chain	abundance (%)		abundance (%)	abundance (%)		abundance (%)	abundance (%)		abundance (%)	abundance (%)		abundance (%)	abundance (%)		abundance (%)	abundance (%)
	13C0 Tyr	0	0	90.5246		64.7697	83.0971		63.6485	69.6474		90.113	88.8834		86.9992	93.0687		90.2067	91.2979
	13C1 Tyr	1	0	1.00685		3.01872	1.82236		2.25575	2.03199		0.991243	0.781658		1.31748	0.426732		0.936605	0.998252
		0	1	8.05477		16.6029	9.21866		21.7182	15.1815		8.89577	10.3349		11.6833	8.27542		8.85667	7.7039
	13C2 Tyr	1	1	0.0895879		2.28402	0.888683		2.09092	1.41628		N.D.	N.D.		N.D.	N.D.		N.D.	N.D.
		0	2	0.313558		8.21749	2.74043		5.86419	7.04731		N.D.	N.D.		N.D.	N.D.		N.D.	N.D.
	13C3 Tyr	1	2	0		1.27092	0.491889		1.1712	1.07259		N.D.	N.D.		N.D.	N.D.		N.D.	N.D.
		0	3	0		2.78391	1.2118		2.39333	2.64695		N.D.	N.D.		N.D.	N.D.		N.D.	N.D.
	13C4 Tyr	1	3	0		N.D.	N.D.		0.388014	N.D.		N.D.	N.D.		N.D.	N.D.		N.D.	N.D.
		0	4	0		N.D.	N.D.		0.469917	N.D.		N.D.	N.D.		N.D.	N.D.		N.D.	N.D.
	13C5 Tyr	1	4	0		N.D.	N.D.		N.D.	N.D.		N.D.	N.D.		N.D.	N.D.		N.D.	N.D.
		0	5	0		N.D.	N.D.		N.D.	N.D.		N.D.	N.D.		N.D.	N.D.		N.D.	N.D.
	13C6 Tyr	1	5	0		N.D.	N.D.		N.D.	N.D.		N.D.	N.D.		N.D.	N.D.		N.D.	N.D.
		0	6	0		N.D.	N.D.		N.D.	N.D.		N.D.	N.D.		N.D.	N.D.		N.D.	N.D.
	13C7 Tyr	1	6	0		N.D.	N.D.		N.D.	N.D.		N.D.	N.D.		N.D.	N.D.		N.D.	N.D.
		0	7	0		N.D.	N.D.		N.D.	N.D.		N.D.	N.D.		N.D.	N.D.		N.D.	N.D.
	13C8 Tyr	1	7	0		N.D.	N.D.		N.D.	N.D.		N.D.	N.D.		N.D.	N.D.		N.D.	N.D.
		0	8	0		N.D.	N.D.		N.D.	N.D.		N.D.	N.D.		N.D.	N.D.		N.D.	N.D.
	13C9 Tyr	1	8	0		N.D.	N.D.		N.D.	N.D.		N.D.	N.D.		N.D.	N.D.		N.D.	N.D.
	Amino acid	main chain	side chain	abundance (%)		abundance (%)	abundance (%)		abundance (%)	abundance (%)		abundance (%)	abundance (%)		abundance (%)	abundance (%)		abundance (%)	abundance (%)
	13C0 Phe	0	0	90.5246		65.166	82.6552		57.3691	70.4126		87.985	88.7776		87.2163	83.6072		91.067	90.8655
	13C1 Phe	1	0	1.00685		2.13069	1.40491		3.21906	2.67649		0.978069	1.51345		1.10424	1.49615		1.05525	1.16023
		0	1	8.05477		17.2745	9.60714		18.7316	14.2247		11.0369	9.70891		11.6795	13.6643		7.87775	7.97425
	13C2 Phe	1	1	0.0895879		1.93907	0.856926		2.5376	2.00764		N.D.	N.D.		N.D.	0.128553		N.D.	N.D.
		0	2	0.313558		8.23713	3.01955		10.8754	6.42643		N.D.	N.D.		N.D.	1.10378		N.D.	N.D.
	13C3 Phe	1	2	0		1.09161	0.523586		1.56767	0.956848		N.D.	N.D.		N.D.	N.D.		N.D.	N.D.
		0	3	0		2.96962	1.26717		4.16043	2.28603		N.D.	N.D.		N.D.	N.D.		N.D.	N.D.
	13C4 Phe	1	3	0		0.37665	0.281672		0.713021	N.D.		N.D.	N.D.		N.D.	N.D.		N.D.	N.D.
		0	4	0		0.814718	0.383871		0.826099	N.D.		N.D.	N.D.		N.D.	N.D.		N.D.	N.D.
	13C5 Phe	1	4	0		N.D.	N.D.		N.D.	N.D.		N.D.	N.D.		N.D.	N.D.		N.D.	N.D.
		0	5	0		N.D.	N.D.		N.D.	N.D.		N.D.	N.D.		N.D.	N.D.		N.D.	N.D.
	13C6 Phe	1	5	0		N.D.	N.D.		N.D.	N.D.		N.D.	N.D.		N.D.	N.D.		N.D.	N.D.
		0	6	0		N.D.	N.D.		N.D.	N.D.		N.D.	N.D.		N.D.	N.D.		N.D.	N.D.
	13C7 Phe	1	6	0		N.D.	N.D.		N.D.	N.D.		N.D.	N.D.		N.D.	N.D.		N.D.	N.D.
		0	7	0		N.D.	N.D.		N.D.	N.D.		N.D.	N.D.		N.D.	N.D.		N.D.	N.D.
	13C8 Phe	1	7	0		N.D.	N.D.		N.D.	N.D.		N.D.	N.D.		N.D.	N.D.		N.D.	N.D.
		0	8	0		N.D.	N.D.		N.D.	N.D.		N.D.	N.D.		N.D.	N.D.		N.D.	N.D.
	13C9 Phe	1	8	0		N.D.	N.D.		N.D.	N.D.		N.D.	N.D.		N.D.	N.D.		N.D.	N.D.
	Amino acid	main chain	side chain	abundance (%)		abundance (%)	abundance (%)		abundance (%)	abundance (%)		abundance (%)	abundance (%)		abundance (%)	abundance (%)		abundance (%)	abundance (%)
	13C0 Pro	0	0	94.6197		77.0349	90.4369		72.3316	81.5381		93.8392	94.0181		93.3118	92.2392		94.6729	94.6146
	13C1 Pro	1	0	1.05239		5.19476	2.37916		6.1849	4.52743		1.32881	1.58051		1.21289	0.939202		1.40598	1.11589
		0	1	4.20957		11.8423	5.69518		14.2086	9.32343		4.83203	4.40134		5.47532	6.82157		3.92117	4.26948
	13C2 Pro	1	1	0.0390169		2.11456	0.445851		2.50294	1.83706		N.D.	N.D.		N.D.	N.D.		N.D.	N.D.
		0	2	0.0780338		3.03857	0.745364		3.51264	2.19791		N.D.	N.D.		N.D.	N.D.		N.D.	N.D.
	13C3 Pro	1	2	0		N.D.	0.201463		0.840685	N.D.		N.D.	N.D.		N.D.	N.D.		N.D.	N.D.
		0	3	0		N.D.	0.0960826		0.418627	N.D.		N.D.	N.D.		N.D.	N.D.		N.D.	N.D.
	13C4 Pro	1	3	0		N.D.	N.D.		N.D.	N.D.		N.D.	N.D.		N.D.	N.D.		N.D.	N.D.
		0	4	0		N.D.	N.D.		N.D.	N.D.		N.D.	N.D.		N.D.	N.D.		N.D.	N.D.
	13C5 Pro	1	4	0		N.D.	N.D.		N.D.	N.D.		N.D.	N.D.		N.D.	N.D.		N.D.	N.D.
	Amino acid	main chain	side chain	abundance (%)		abundance (%)	abundance (%)		abundance (%)	abundance (%)		abundance (%)	abundance (%)		abundance (%)	abundance (%)		abundance (%)	abundance (%)
	13C0 Met	0	0	94.6197		75.407	89.0168		69.9445	79.7482		100	93.4319		100	100		100	100
	13C1 Met	1	0	1.05239		4.79646	2.75876		5.05857	3.22662		N.D.	N.D.		N.D.	N.D.		N.D.	N.D.
		0	1	4.20957		14.1496	5.97234		16.9007	13.0506		N.D.	6.56812		N.D.	N.D.		N.D.	N.D.
	13C2 Met	1	1	0.0468203		N.D.	0.749987		3.07372	N.D.		N.D.	N.D.		N.D.	N.D.		N.D.	N.D.
		0	2	0.0702305		N.D.	1.06354		3.82835	N.D.		N.D.	N.D.		N.D.	N.D.		N.D.	N.D.
	13C3 Met	1	2	0		N.D.	N.D.		N.D.	N.D.		N.D.	N.D.		N.D.	N.D.		N.D.	N.D.
		0	3	0		N.D.	N.D.		N.D.	N.D.		N.D.	N.D.		N.D.	N.D.		N.D.	N.D.
	13C4 Met	1	3	0		N.D.	N.D.		N.D.	N.D.		N.D.	N.D.		N.D.	N.D.		N.D.	N.D.
		0	4	0		N.D.	N.D.		N.D.	N.D.		N.D.	N.D.		N.D.	N.D.		N.D.	N.D.
	13C5 Met	1	4	0		N.D.	N.D.		N.D.	N.D.		N.D.	N.D.		N.D.	N.D.		N.D.	N.D.
	N.D., not detected
